# Supplementary material for: Differences in Grain Yield and Nitrogen Uptake between Tetraploid and Diploid Rice: The Physiological Mechanisms under Field Conditions
Source: Plants (Basel). 2024 Oct 15;13(20):2884. doi: 10.3390/plants13202884 (PMC11510817; doi:10.3390/plants13202884)
Supplement: Supplementary file 1 [file plants-13-02884-s001.zip]

Archive with 1 entries (1 files):
- plants-3238416-supplementary.pdf
